# Supplementary material for: Genome-wide association studies of leaf photosynthetic gas exchange parameters in sugarcane
Source: Front Plant Sci. 2026 May 7;17:1792866. doi: 10.3389/fpls.2026.1792866 (PMC13190400; doi:10.3389/fpls.2026.1792866)
Supplement: Supplementary file 1 [file Table1.xlsx]

## Sheet: TABLE S1
TABLE S1 Phenotypic data for the sugarcane association panel comprising 219 accessions evaluated across four environments.
Name	Ci(ppm)					A(umolCO2∙m-2∙s-1)					E(mol∙m-2∙s-1)					Gs(mol∙m-2∙s-1)
	CiH1a	CiH2	CiH3	CiH4		AH1	AH2	AH3	AH4		EH1	EH2	EH3	EH4		GsH1	GsH2	GsH3	GsH4
00_122	422.778	679.75	642.889	238.333		20.3178	10.99	13.9689	9.21		3.09778	1.4725	1.83611	3.49333		0.124444	0.226667	2.64167	0.146667
07_817	366.889	519.75	680.222	204		15.8578	7.9625	12.1083	25.2267		2.71889	1.44	2.05667	3.56		0.722222	0.344	0.11	0.35
138	358.778	992.5	695.75	168.667		13.7067	9.05	13.1825	10.0433		1.58222	0.9975	1.625	1.08		1.07	0.1	1.39	0.08
1626	296.333	890.25	664.444	223		16.6222	14.6275	17.1556	16.4767		1.61222	1.9725	2.55056	4.51333		0.295556	0.4	1.45333	0.22
65_1240	625.444	1205.5	NA	205.667		23.4411	24.29	NA	11.9633		1.30222	2.015	NA	1.40333		0.05	0.1	NA	0.113333
65_257	320.222	663	538.778	205		15.0878	11.1825	13.6744	16.1833		1.39778	1.4125	2.20667	4.45		2.51889	0.04	0.807778	0.176667
666	585.667	946	576.611	169		17.1433	13.225	13.8572	20.52		4.03333	1.6375	2.32333	4.67		0.304444	0.25	0.184444	0.173333
83_88	276.556	798.25	648.944	141.667		20.0356	21.7875	19.5822	16.72		4.05444	2.13	1.92	4.27667		1.52778	0.04	0.6	0.13
85_177	459.833	888	NA	145.333		13.73	20.575	NA	19.2267		1.4	2.67	NA	4.84		0.178333	0.316667	NA	0.18
86_368	292.861	929.5	793.542	146.667		15.4644	13.075	15.2529	26.4367		4.1025	1.34	2.0925	5.14		1.83333	0.433333	0.715417	0.263333
89_113	540.111	860.75	841.611	299.667		20.0044	16.7775	12.3894	4.59333		2.38333	2.595	1.71667	2.86333		0.192222	0.1	0.74	0.143333
95_988_yin9	301.667	2149.5	627.556	235		19.54	8.75	6.60056	7.89		2.09333	0.63	1.59222	2.78667		0.894444	0.3333	1.56167	0.0966667
96_86	284.222	701.5	NA	113.667		16.2922	9.2525	NA	23.13		3.18333	1.2975	NA	4.02333		0.163333	0.4	NA	0.17
AH1803	414.778	596.75	616.5	165.333		14.0789	20.1025	12.8778	13.9767		2.04778	2.9125	1.95722	4.46		0.883333	0.2225	0.818889	0.12
B8	NA	NA	NA	NA		NA	NA	NA	NA		NA	NA	NA	NA		NA	NA	NA	NA
BC2-32	377.778	650	512.5	179.667		17.1256	10.22	13.7308	13.4633		2.26889	1.7825	1.72833	2.96333		0.387778	0.0725	2.2725	0.113333
BH10-12	245.278	897.25	447.444	125.667		17.2622	19.5075	13.5372	25.3667		2.46222	1.51	2.43778	3.87		2.20611	0.03	0.203333	0.216667
C323-68	465.944	1022.75	NA	146.333		17.3389	18.455	NA	16.22		2.23333	2.0025	NA	2.90333		1.41889	0.45	NA	0.15
C529-50	252.667	NA	523.167	324.333		24.46	NA	13.5722	7.20667		2.64	NA	2.83722	1.82333		0.69	NA	0.138333	0.193333
C86-456	385.667	628.75	584.333	235.25		14.1267	6.235	13.6278	19.445		1.93556	0.92	2.19444	4.6075		0.233333	0.065	0.926667	0.245
C88-380	339.361	969.75	532.111	155.333		24.9031	16.1125	14.81	17.3167		3.28417	2.3725	1.79389	4.34		1.41861	0.266667	2.295	0.163333
C89-147	428.444	1048	570	155.333		19.9078	15.825	19.1683	14.79		2.86111	1.4025	2.12444	4.44		0.583333	0.333333	0.452778	0.133333
C89-51	NA	NA	1281	233		NA	NA	7.3875	18.2567		NA	NA	1.5125	6.95		NA	NA	0.08	0.243333
C90-317	387.111	957.5	521.5	150.667		13.8511	9.0475	13.425	14.2033		2.19167	1.2125	2.8175	4.46333		0.364444	0.333333	0.1325	0.133333
C90-469	411.931	592.125	725.25	164.667		13.666	14.3588	6.52	10.7367		2.2125	2.6525	1.26542	1.85167		0.4325	0.02	0.82	0.0916667
C90-530	452.778	1900.83	344	57		12.1322	25.905	6.025	19.9967		2.095	1.415	1.175	3.51667		1.06444	0.2428	0.395	0.123333
CP28-11-Sanya-Yacheng	NA	NA	NA	NA		NA	NA	NA	NA		NA	NA	NA	NA		NA	NA	NA	NA
CP49-50	299.333	852.5	652.25	154		13.4522	14.585	11.8358	20.13		1.50222	1.8725	2.00417	5.04		0.16	0.1	0.0575	0.21
CP57-614	417.333	578	505.389	173.333		14.3989	4.0325	5.78444	8.85		1.42444	1.57	1.56833	2.51667		2.21556	0.6	0.03	0.103333
CP63-588	423.222	945	775	243.333		18.9222	18.21	11.6211	9.55667		2.63222	2.045	1.57944	1.15667		1.63889	0.244444	0.791111	0.113333
CP67-412	431.889	676	491	148		20.1733	12.005	14.1525	25.24		4.21444	1.685	2.455	5.77667		3.03667	0.035	2.175	0.276667
CP70-1133	395.333	989.25	587.333	174.333		11.0828	15.955	12.6867	14.33		1.185	2.0275	1.71389	4.51333		0.814444	0.1	1.49889	0.143333
CP72-1210	363.444	642.5	527.583	157		18.2394	4.675	5.04167	17.2267		3.35111	0.95	2.04917	5.08		0.176667	0.466667	0.0716667	0.173333
CP72-2086	407.083	769	751	247		20.6717	8.235	12.38	12.7567		1.19	1.745	2.71	2.73333		3.00333	0.43333	0.66667	0.17
CP72-383	546	568.25	NA	NA		16.3467	17.085	NA	NA		2.82667	2.685	NA	NA		1.785	0.3	NA	NA
CP73-1547	344.556	872.25	554.778	153.75		18.11	13.3025	13.3144	9.9525		2.03	1.76	1.77278	2.5875		0.598889	0.1	0.472222	0.0875
CP75-1632	434.778	564.25	514.722	269.667		15.7533	15.6125	8.69667	8.34667		2.51667	2.425	2.09944	4.10667		1.12	0.0475	0.347778	0.196667
CP84-1198	467.667	1127.75	595.5	200		16.6878	19.125	13.7044	14.6933		1.84556	1.7525	1.98222	4.43667		0.231111	0.1	0.117778	0.153333
CP85-1308	578.556	1096.67	221.5	221.667		20.0178	18.0992	23.32	12.3733		3.53111	1.65833	3.25	1.49		3.09222	0.4	0.405	0.106667
CP85-384	347	775.25	699.889	138.667		16.9256	10.8375	12.8289	21.3333		1.89556	1.8775	2.47278	3.38667		0.748889	0.0425	0.04	0.186667
CP89-2143	611.5	750	591.444	130.333		18.7856	5.33	11.6017	16.91		1.99167	0.9525	2.17889	3.24333		1.08333	0.1	0.12	0.143333
CP93-746	286.778	688.25	519.833	116		12.7233	9.03	12.8506	22.96		1.75889	1.7075	2.09889	4.67		0.127778	0.1	1.56444	0.203333
CPF237	331.111	815.75	575.944	200		12.2611	12.0275	12.6222	16.42		4.09778	1.45	2.03556	5.21333		2.00333	0.14	0.318333	0.2
Chuan-66-196	426	620.75	582	160		14.6711	14.3825	10.8461	10.2467		1.28889	2.1375	1.72056	1.38667		0.55	0.02	0.337222	0.0933333
Chuan-73-219	437.444	879.5	847.833	163		15.2533	14.38	10.6683	14.92		1.74778	2.035	1.15222	3.23333		0.648889	0.33	0.273333	0.13
Chuan-83-181	469.778	983.833	628.611	143		17.5289	14.2367	10.2389	26.8133		2.36	1.1925	2.04333	7.34667		0.527778	0.045	0.946667	0.263333
Chuan-86-665	454.889	789	526.056	164		18.1333	9.075	11.4544	21.35		2.81889	1.835	1.96556	4.32333		1.02	0.47	0.0444444	0.213333
Chuan-91-91	NA	NA	NA	NA		NA	NA	NA	NA		NA	NA	NA	NA		NA	NA	NA	NA
Chuantang-85-421	324.222	758.5	623.389	182.667		19.3733	13.7025	18.6194	8.52		2.01111	2.065	2.34722	2.58333		0.791111	0.44	0.269444	0.0833333
Co1001	485.222	756	692.917	140		12.1567	15.8775	9.03833	11.5533		1.47333	1.5625	1.06917	2.97667		0.315556	0.0625	1.24333	0.09
Co281	500.444	948.667	1386.5	106.333		15.2544	16.8	4.54944	23.9767		6.06889	1.80167	1.02222	5.08333		2.62444	0.15	0.515	0.196667
Co331	351.556	783.75	638.833	108		10.2267	4.905	13.0928	12.42		1.83556	0.775	1.80444	2.79667		0.811111	0.1	0.51	0.0833333
Co419	470	952.25	NA	211		18.0711	23.6975	NA	16.0667		2.335	2.8225	NA	2.58667		1.45333	0.48	NA	0.16
Co740	543.5	806	431.5	157.667		14.5678	11.73	8.55083	25.9267		1.41333	1.8	1.76333	3.99333		0.0366667	0.0377778	2.1825	0.263333
Dezhe-03-83	439.167	863.25	746.722	NA		13.185	13.625	11.4594	NA		1.13167	1.68	1.36778	NA		0.378333	0.05	0.892222	NA
F108-Sanya-Yacheng	NA	NA	NA	NA		NA	NA	NA	NA		NA	NA	NA	NA		NA	NA	NA	NA
F134	508.889	533.5	645.556	204.333		16.31	8.755	11.4789	24.2867		4.05556	1.89	1.95778	6.46667		0.277778	0.0825	1.19556	0.32
F146	504	962.25	634.778	127.667		18.2367	11.655	11.0994	20.5333		3.27556	1.36	1.60444	5.87667		0.195556	0.3333	0.453333	0.186667
F160	NA	NA	NA	NA		NA	NA	NA	NA		NA	NA	NA	NA		NA	NA	NA	NA
Fu_nong-02-3924	311.167	935.75	525.167	166.667		17.4411	8.81	13.5178	18.5533		1.265	1.04	2.03611	3.65333		0.562222	0.085	0.6	0.16
Fu_nong-07-14	469.778	786	558.444	219.667		13.1733	6.535	14.2061	8.16333		1.57667	1.09	2.04278	2.74333		0.115556	0.31	0.338889	0.1
Fu_nong-38	371.333	1029	438.667	250.667		14.6033	11.8325	4.9575	8.65333		2.32333	1.16	2.43667	1.95333		1.60667	0.34	1.16333	0.133333
Fu_nong-40	430	680	NA	273.667		12.6989	12.7625	NA	6.81		1.68556	1.7	NA	4.13		1.18667	0.25777	NA	0.113333
Fu_nong-83-36	422.667	NA	543	148		16.6867	NA	17.0033	17.6367		2.11	NA	2.47667	3.12		0.826667	NA	0.926667	0.14
Fu_nong-91-23	499.778	965.75	717.944	211.333		14.7622	11.255	16.8117	12.4267		2.08556	1.45	1.75833	2.97667		0.121111	0.1	0.188333	0.133333
Fu_nong-91-4621	369.111	752.75	697.333	139.667		21.0511	12.265	10.7433	22.3767		4.43111	1.7025	1.91667	5.48333		2.02444	0.065	0.238889	0.213333
Fu_nong-95-1702	550.292	949.75	705.75	193.333		14.1025	17.0825	14.9547	12.5867		2.15958	2.145	1.99722	3.68		0.992917	0.4	0.0783333	0.12
GN-05-352	443.833	1073.25	537.333	208.333		19.06	16.09	10.3572	13.38		1.97667	1.91	1.90667	2.7		0.268889	0.45	0.452778	0.2
GN-79-216	313	648.25	697.25	138.667		10.6978	6.99	13.3675	14.04		1.90889	1.08	2.0675	3.67333		1.05556	0.25	0.2325	0.133333
GT-01-122	526.667	681.25	555.667	234.667		14.4911	7.295	9.955	12.58		1.46333	1.495	1.70222	2.33667		0.0233333	0.1	0.403333	0.186667
GT-02-281	NA	NA	509	178.333		NA	NA	2.745	8.69667		NA	NA	2.61	3.04		NA	NA	0.765	0.103333
GT-02-467	341.333	773.75	591.833	98.3333		17.9878	12.9725	9.87278	19.09		2.26222	1.47	1.82	1.78		0.834444	0.175	0.325556	0.12
GT-02-761	189.111	837.75	669.389	277		13.9	14.0225	9.60611	6.56667		1.43111	1.6275	2.22111	1.12667		0.212222	0.323333	0.393333	0.113333
GT-02-901	238.889	923.5	515.889	186.667		17.5378	14.255	10.4433	15.5433		1.84444	1.2575	1.91278	4.05333		0.287778	0.14	0.934444	0.2
GT-03-11	NA	NA	NA	NA		NA	NA	NA	NA		NA	NA	NA	NA		NA	NA	NA	NA
GT-03-1403	428.222	780.667	560.833	149.333		18.5244	19.5208	12.4817	19.1367		2.01556	2.67167	2.1	3.81		0.227778	0.15	1.7575	0.18
GT-03-1453	484	918.5	671.333	112		19.26	25.82	10.0444	16.0267		2.97667	3.28	1.75944	3.46667		0.198333	0.4	1.36778	0.113333
GT-03-411	366	NA	703.611	204		22.35	NA	11.3261	13.8333		2.94	NA	2.22167	1.75333		0.613333	NA	0.313333	0.163333
GT-03-8	461.333	498	653.611	168.333		19.6967	26.3	8.12667	19.9133		2.83333	3.1	2.17389	3.74333		0.641667	0.477	0.23	0.213333
GT-03-91	418.889	693.75	609.333	216.667		15.0278	9.8125	12.6372	11.3333		2.09444	1.12	1.96444	2.81		0.424444	0.065	0.411111	0.146667
GT-05-3084	456.556	944.5	622.75	95.3333		21.4106	17.82	13.7167	14.9833		2.47722	2.265	2.21833	3.25333		0.271111	0.1	0.175	0.0966667
GT-69-156	344.556	981.75	636.778	174.667		18.3222	17.9575	16.4472	26.1233		1.30444	1.5775	2.80611	6.92667		0.395556	0.045	0.315556	0.316667
GT-97-69	445.806	817.25	511.111	179.667		17.2414	10.5525	9.34722	16.3467		2.25833	1.6	2.33667	4.13		0.9725	0.45	2.3	0.156667
Gan-14	353	841	669.5	160.667		15.4967	12.17	10.39	20.9733		4.09333	1.71	1.93833	6.25667		0.328333	0.37	0.327222	0.223333
Gan-65-542	684.333	1060	660.889	204.667		19.4889	12.7825	9.48944	10.9067		2.17333	1.335	1.40833	1.93667		0.221111	0.333333	1.75611	0.126667
Gan-8	871.833	1129.5	332.5	135		19.9	15.16	12.835	27.2		0.97	1.4625	2.535	7.17667		0.117778	0.56777	0.8	0.293333
Gan-81-1035	343.667	899.75	686.111	252.333		16.8956	13.5675	13.085	8.76667		2.59667	1.8775	1.88611	1.7		0.788889	0.498	0.362222	0.1
Gui-83-492	264.667	680	502.833	NA		18.51	15.115	6.70833	NA		2.42667	2.3025	0.942778	NA		0.349167	0.1	0.148889	NA
Gui-86-267	503	934	470.375	265		16.3733	13.1975	6.65792	9.72		3.48722	1.575	1.8875	5.37333		0.161667	0.388	1.11833	0.163333
Gui-89-159	314.889	902	663.389	61.6667		15.9944	17.09	14.2794	20.17		2.60222	1.735	2.21722	3.6		1.56556	0.04	0.8	0.156667
HOCP00-1142	540.111	1105.25	724.833	249		15.5589	18.59	12.375	7.15		2.51222	1.8	1.87667	1.4425		0.207778	0.489	0.0755556	0.0825
HOCP00-2218	354.444	1061.25	NA	145		20.6156	18.585	NA	18.8267		3.23222	1.95	NA	4.76333		0.707778	0.466667	NA	0.17
HOCP01-517	563.889	901.5	733	174		16.5589	10.3	10.8967	13.7533		2.16333	1.5775	1.52167	1.58333		1.73889	0.5	0.121667	0.116667
HOCP01-564	354	1269	667.333	110		13.1489	12.8975	13.4283	12.7367		1.93222	1.1025	1.56833	2.99333		0.384444	0.5	0.0233333	0.0833333
HOCP02-610	438.556	1079	426.944	315.75		17.8967	18.48	10.1356	7.04		2.43556	1.835	2.61833	3.9		0.137778	0.388889	0.381667	0.2275
HOCP02-623	364.111	708.25	483.778	163		11.5989	14.0725	7.91833	23.5733		1.82444	1.985	1.90889	6.59		0.638889	0.025	0.57	0.226667
HOCP03-704	379.222	1075	648.833	194.667		19.6478	18.455	18.905	10.8433		2.59889	1.9425	2.29722	3.08667		0.688889	0.37777	1.23556	0.113333
HOCP03-708	453.556	838.25	451.222	205		19.0767	10.6875	12.3283	13.14		2.42944	1.8325	2.49278	4.20333		0.618333	0.01	0.285	0.176667
HOCP03-716	355.222	686	578.167	98		14.7722	23.9275	13.3417	11.4425		2.50111	2.78	1.36	3.245		2.62	0.0925	0.128889	0.075
HOCP05-902	353.444	955.75	582.611	150.333		21.8578	16.245	12.7206	14.0633		4.13	2.09	1.79389	1.54333		3.58111	0.411111	0.967222	0.0933333
HOCP07-612	446.111	651.25	687.167	163		19.1956	16.81	15.0378	25.1433		4.77444	1.9975	2.20389	6.73333		1.55111	0.04	0.703333	0.276667
HOCP07-613	324.5	724.5	447.333	150		15.8617	17.2425	8.50889	19.77		1.935	1.815	1.84556	3.15333		1.65833	0.145	2.13778	0.19
HOCP07-617	323	692.25	671.611	170		14.7767	17.8325	18.9283	20.8367		2.37444	2.1325	2.89667	5.27		1.1	0.275	0.326667	0.213333
HOCP91-555	530.667	935	523.556	251.333		12.8056	13.3325	7.52833	8.38333		1.59	1.6775	1.94389	2.65333		0.722222	0.433	1.08333	0.14
Haizhe-22	511	708.25	423.333	307.667		12.4178	4.8775	11.43	6.7		1.37889	1.21	2.20444	4.01667		0.393333	0.41	0.095	0.173333
HoTH344	431.333	790.75	500.722	175.333		19.5178	4.1625	10.4833	13.5333		2.95222	0.9875	1.97667	5.19667		0.537778	0.287	1.06333	0.14
HoTH409	510.778	597.25	612.167	180		18.0889	12.6075	10.4461	15.9867		2.09556	2.235	2.03611	4.52333		0.141111	0.2666	0.593333	0.176667
Hua_nan-56-12	502	1088.5	549.333	137.333		20.43	13.4917	8.34333	13.0867		2.96556	1.18417	1.21333	2.17		0.538889	0.417	2.27	0.0933333
Hua_nan-56-21-Sanya-Yacheng	NA	NA	NA	NA		NA	NA	NA	NA		NA	NA	NA	NA		NA	NA	NA	NA
K86_110	312.798	NA	653.333	218.25		20.47	NA	13.38	10.3975		1.34064	NA	0.813333	1.915		0.02	NA	0.04	0.13
KeWu	353.111	949.5	658.667	123.333		16.1156	14.3325	10.3222	24.81		1.83944	1.5575	1.84389	5.35333		1.07944	0.5557	0.593333	0.21
Lianghe-78-85	363.444	611.25	510.778	186.75		16.03	17.18	8.94611	6.585		2.37111	2.375	2.11833	0.8075		0.125556	0.1025	1.18	0.045
Liucheng-03-48	356.889	993.25	732.278	294.333		17.7222	20.145	10.0083	7.68667		2.54556	1.9325	1.46556	1.75333		1.21333	0.04	0.207778	0.163333
Liucheng-04-36	460.444	975.583	542.222	239.667		15.4808	12.2267	10.1961	8.89667		2.28861	1.38	1.795	1.20667		0.869722	0.578	0.0622222	0.09
Liucheng-05-128	358.889	762.5	515.111	141.667		17.7244	18.055	18.4311	25.3667		4.13111	1.825	2.49389	7.07667		0.756667	0.0275	0.804444	0.233333
Liucheng-05-291	458.5	961.5	632.056	78.3333		17.7128	20.29	8.26056	21.4767		1.525	1.95	2.24	3.4		0.148333	0.2426	1.22556	0.14
Liucheng-06-241	604	751.25	NA	111.333		14.335	17.665	NA	20.99		3.91667	2.015	NA	5.30333		1.15667	0.035	NA	0.16
Liucheng-07-206	255.667	NA	463.833	166.333		26.3867	NA	9.945	20.7733		1.97	NA	2.56889	5.01667		0.72	NA	1.02444	0.233333
M142-59	371.194	649.25	NA	228		16.42	21.955	NA	13.3533		2.47639	2.41	NA	4.08333		0.741389	0.0775	NA	0.163333
M93-48	306.333	621.25	456.278	110.333		17.6089	14.435	9.16889	22.8867		2.32222	2.1625	2.13611	4.64333		1.76444	0.0975	0.0733333	0.2
NCo310	470.333	855.5	502.167	173.333		17.8683	11.8	10.9817	21.6133		4.87	1.68	1.89333	5.52667		2.95833	0.4475	0.421667	0.2
Neijiang-57-416	492.167	999.25	756.333	195		15.2333	11.21	9.33222	13.46		0.953333	1.3675	1.35611	1.85333		0.427778	0.349	0.127778	0.15
Neijiang-94-128	NA	NA	NA	161.25		NA	NA	NA	25.5875		NA	NA	NA	5.285		NA	NA	NA	0.2725
PINDAR	537.889	706	878.056	207.333		16.2633	17	18.0872	10.52		1.99889	2.4275	1.95444	2.91		0.206667	0.444556	0.0444444	0.13
PS01	371.667	997.75	620.778	173.333		10.46	16.3475	19.8456	20.9533		1.49667	1.2775	2.27889	5.77		0.39	0.04	0.113889	0.196667
Phi140-19	420.556	695	688.556	195		14.5456	12.49	9.47722	9.95333		2.10333	1.525	1.41444	3.68		0.145556	0.055	0.358333	0.0933333
Q117	334.889	906.75	637.167	NA		18.6922	8.9375	7.87833	NA		2.64556	1.43	1.44	NA		0.237778	0.541111	2.095	NA
Q141	310.556	1276.75	754.222	211		14.6717	10.075	16.1917	14.45		1.22222	1.0525	2.36611	4.1325		0.241111	0.05	0.197778	0.1825
Q171	484.556	640.75	624.5	192		13.1389	10.105	7.76833	6.95333		1.89111	1.2925	1.05444	2.57667		0.166667	0.0725	0.446667	0.0633333
Q190	348.889	988.5	588.111	167		16.42	19.67	11.5533	19.7433		2.53222	1.7725	1.94	4.65333		1.90111	0.015	0.715556	0.186667
Q202	276.889	654	441.667	97.3333		16.5122	9.5125	8.91	19.2967		2.14333	1.3375	1.63667	3.48333		0.904444	0.16	0.376667	0.13
Q206	267.222	548.75	NA	129.667		12.2	4.9175	NA	21.0233		3.75611	1.77	NA	4.13667		1.05611	0.025	NA	0.17
Q207	572.333	1486.5	387.5	NA		17.3933	12.8675	11.785	NA		2.74167	0.955	2.19	NA		0.133333	0.333	0.675	NA
Q208	457.444	1540.25	556.611	NA		17.1178	8.2775	11.2994	NA		2.73778	0.575	1.42722	NA		0.331111	0.441533	0.0722222	NA
R0C1-Sanya-Yacheng	NA	NA	NA	NA		NA	NA	NA	NA		NA	NA	NA	NA		NA	NA	NA	NA
R570	453.083	835	882.944	152		12.1506	14.6275	14.4733	16.2167		1.88111	2.21	1.26667	4.49667		0.8575	0.443467	1.15333	0.126667
RB72-454	312	520.5	503.167	116.667		21.8733	21.445	16.5583	29.1633		4.66167	2.395	1.93	5.90333		3.82	0.07	0.766667	0.266667
ROC20	399.889	840.25	514.917	183.667		20.46	12.415	5.93333	15.95		3.15111	2.005	1.59083	4.41333		0.276667	0.25	0.551667	0.166667
ROC28	565.778	1391.25	591.944	155		24.3756	14.92	13.8317	19.3567		2.04556	1.6925	1.78167	4.20333		0.32	0.29	0.0822222	0.193333
S13	189	NA	623.833	236.667		21.2067	NA	10.7167	11.6533		1.17333	NA	1.55889	3.78		0.226667	NA	0.0922222	0.16
S_1	NA	NA	NA	NA		NA	NA	NA	NA		NA	NA	NA	NA		NA	NA	NA	NA
S_2	NA	NA	NA	NA		NA	NA	NA	NA		NA	NA	NA	NA		NA	NA	NA	NA
S_3	NA	NA	NA	NA		NA	NA	NA	NA		NA	NA	NA	NA		NA	NA	NA	NA
S_4	NA	NA	NA	NA		NA	NA	NA	NA		NA	NA	NA	NA		NA	NA	NA	NA
S_5	NA	NA	NA	NA		NA	NA	NA	NA		NA	NA	NA	NA		NA	NA	NA	NA
TH10	443.5	888.5	597.458	225		18.3822	12.71	24.4292	15.19		1.51	1.87	2.38583	3.4		0.388889	0.31	0.849167	0.186667
Trition	244.111	700	503	169.333		21.8	14.975	9.26167	23.73		2.51556	1.8325	1.50667	6.45		0.874444	0.0875	0.228333	0.273333
Xuan-15	299.444	564	589.611	256.667		16.6889	6.6875	8.99944	9.05667		2.53333	1.7475	2.17611	2.04667		1.00778	0.2925	0.0983333	0.156667
YCE01-105	580	1627.5	717.556	NA		13.11	9.6725	5.95278	NA		1.74	0.62	0.748889	NA		0.0416667	0.31	0.256667	NA
YCE04-55	310.556	681.75	602.833	121.333		18.7822	15.37	8.89667	9.34		2.46889	2.0525	2.03111	2.79667		0.822222	0.241	0.201111	0.0766667
YCE05-150	396.222	618.75	518.556	160.667		19.1233	18.0075	11.7294	25.6867		3.94444	3.15	2.74556	5.79		1.71	0.0125	0.300556	0.28
YCE06-140	492.667	912.75	446.333	117		18.1333	20.0375	11.2725	23.83		3.67556	2.635	2.48667	4.76333		0.131111	0.343335	1.9725	0.21
YCE07-65	492.667	545.25	609.5	150.333		16.3078	12.4375	9.72278	22.8633		2.26	2.2275	1.44222	5.61		0.668889	0.447	0.243333	0.213333
YCE07-71	221.333	500.25	527.389	186.667		16.01	5.2425	6.55278	19.1767		2.00556	1.3775	1.81722	4.45667		0.472222	0.2275	0.804444	0.213333
YCE07-74	NA	NA	NA	NA		NA	NA	NA	NA		NA	NA	NA	NA		NA	NA	NA	NA
YT-01-23	410.278	1036.75	717.167	170.333		17.5383	12.725	8.04444	18.5033		2.92444	1.3975	1.37278	3.34		2.29556	0.4536	0.65	0.156667
YT-01-71	500.333	NA	435.389	29.6667		16.81	NA	6.74389	16.8433		2.27	NA	2.27167	2.71333		0.13	NA	1.84	0.09
YT-03-373	504.444	1031.25	486.222	269.667		13.94	9.0425	8.06333	8.58667		2.13444	0.915	1.26333	1.79		0.496667	0.01	0.137778	0.116667
YT-07-913_Yue-gan48	413.667	909.75	534.333	235.333		14.09	7.865	15.8892	10.37		2.15667	0.9825	1.78333	3.11667		0.643333	0.245667	0.145833	0.133333
YT-08-712	479.75	759.375	500.556	147.167		17.3671	17.8863	15.8133	15.8167		2.50528	1.74625	2.68444	2.85667		0.655556	0.16875	1.94944	0.14
YT-08-776	528	1057.5	NA	173		20.3278	14.945	NA	22.2175		4.47889	1.57	NA	6.7525		0.261111	0.01	NA	0.2525
YT-55_YT-99-66	319.222	579	573.111	116.667		11.5556	10.1975	16.685	19.78		2.10556	1.645	2.57278	4.36		1.2	0.1469	1.17278	0.16
YT-60_YT-03-393	373	807.5	642.778	NA		14.905	15.6875	14.0583	NA		3.00167	1.4575	2.13389	NA		0.151667	0.247776	0.0938889	NA
YT-65-1279	NA	NA	NA	NA		NA	NA	NA	NA		NA	NA	NA	NA		NA	NA	NA	NA
YT-83-271	NA	NA	NA	NA		NA	NA	NA	NA		NA	NA	NA	NA		NA	NA	NA	NA
YT-85-177	NA	NA	NA	NA		NA	NA	NA	NA		NA	NA	NA	NA		NA	NA	NA	NA
YT-89-240	471.556	799.25	557.444	166.667		11.5511	8.7525	9.51722	12.6667		1.82222	1.735	2.36556	2.51667		1.84111	0.245	0.261667	0.12
YT-91-976	NA	NA	NA	NA		NA	NA	NA	NA		NA	NA	NA	NA		NA	NA	NA	NA
YT-94-128	375.778	897.75	648	301.667		16.3156	13.705	14.91	9.66		2.52111	1.2875	2.32	2.46		0.147778	0.04	0.125556	0.18
YT-96-86	242.667	819.25	657.389	162		17.3067	12.315	14.3144	18.5967		1.61111	1.7775	1.83556	4.09667		0.273333	0.04	1.95333	0.183333
YT91-77	449.5	865.5	718.611	NA		5.2	11.6175	6.54222	NA		2.03833	1.705	1.36167	NA		0.738333	0.1474	1.13056	NA
Yacheng-05-291	436.444	784.75	707.333	198		12.5011	11.89	13.8267	16.6533		1.99889	1.9575	1.23333	3.53667		1.46778	0.1425	0.04	0.18
Yacheng-71-370	599.833	934	389	251.5		18.2617	12.355	10.84	9.2175		1.86	1.65	2.98	3.045		0.115	0.334	2.12	0.1425
Yacheng-71-374	391.111	1174.75	480	227		17.2278	18.255	4.425	14.5		3.26889	1.6275	2.21	4.07667		0.357778	0.22	0.34	0.176667
Yacheng-73-226	454.444	714.5	NA	118		20.0933	16.655	NA	16.51		2.39444	1.96	NA	3.88		1.73444	0.15	NA	0.12
Yacheng-82-108	465.389	1046.25	597.278	229.333		15.2694	19.0025	9.38056	13.5167		1.97667	2.1475	1.44333	4.30667		0.593333	0.31	0.0755556	0.19
Yacheng-84-125	308.611	996.25	532.278	168.333		11.8189	12.29	8.87778	8.15		1.54	0.9625	1.86056	2.50333		0.387778	0.21	0.69	0.0766667
Yacheng-84-153	295.333	NA	700.056	115.667		22.6967	NA	17.0061	15.5		1.25667	NA	1.84056	3.16		0.843333	NA	0.642222	0.11
Yacheng-93-26	181.5	NA	561	259.667		21.245	NA	3.3	9.71		0.985	NA	1.7975	2.25		0.205	NA	0.04	0.166667
Yacheng-94-30	370.889	938.75	NA	134		16.7967	13.725	NA	13.54		3.20889	1.6125	NA	3.39333		0.382222	0.25	NA	0.11
Yacheng-94-46	296	883.75	506.222	116.333		20.1922	18.805	13.0117	18.1533		2.78556	2.0025	1.72	3.47		2.22778	0.14	0.307778	0.126667
Yacheng-94-49	NA	NA	NA	NA		NA	NA	NA	NA		NA	NA	NA	NA		NA	NA	NA	NA
YueGan-47	381.444	653.5	782.056	225.667		13.1344	8.005	13.7706	15.5233		1.97889	1.0975	1.41056	2.62		1.21556	0.0475	0.506667	0.19
Yueyin-618	335.222	714.75	654.944	136.667		15.8544	10.9025	8.43889	12.85		2.06333	1.48	1.565	3.10667		0.231111	0.0275	1.79111	0.106667
Yun-65-225	NA	NA	NA	NA		NA	NA	NA	NA		NA	NA	NA	NA		NA	NA	NA	NA
Yunzhe-89-151	577	781.75	519.056	188		11.5444	7.64	7.03333	13.2933		1.69222	1.07	1.295	2.41667		2.17	0.015	2.16111	0.116667
Yunzhe-89-351	600.333	597	586.056	170		16.7256	12.07	14.7161	20.41		1.75222	1.94	2.54278	3.42333		0.791111	0.055	0.375556	0.2
Yunzhe-89-391	189.667	NA	569.778	151.667		26.8533	NA	10.6628	27.36		4.20667	NA	1.94389	5.75667		0.35	NA	0.228333	0.29
Yunzhe-89-7	420.333	954	635.389	136		18.8167	18.74	13.8422	17.0633		6.84	1.425	1.98222	4.04667		2.34	0.09	0.532222	0.143333
Yunzhe-94-343	439.889	987.5	492.5	199		15.9811	17.75	9.365	9.81333		1.76167	2.0425	2.895	2.22667		2.15333	0.255	0.23	0.113333
Yunzhe-99-155	402	562	668.889	193.667		15.8022	11.6925	21.965	12.3533		2.30111	1.785	2.11444	3.58		0.908889	0.065	0.445556	0.12
Zhanjiang-245	581.333	749	635.917	NA		9.51833	14.135	11.2475	NA		1.30167	1.565	2.01	NA		0.0483333	0.0525	0.1625	NA
Zhanjiang-258	175.333	872	564.111	216.667		18.8033	17.59	12.5	18.6933		1.43333	1.41	2.58056	4.62		0.075	0.08	2.24444	0.25
Zhanzhe-34	382.889	925.75	573	269.667		16.9944	13.475	17.0272	9.90333		2.49667	1.8425	1.96389	2.54667		0.198889	0.3667	1.33667	0.176667
Zhanzhe-40	365.556	873.25	585.278	158		16.9444	13.285	10.8739	18.8		2.15556	1.3975	1.85389	4.65333		0.72	0.05	0.856667	0.163333
Zhanzhe-45	426.889	948.75	482	152		17.9978	20.6225	3.41	11.5267		1.73889	2.73	2.19	1.06667		0.763333	0.77775	0.662222	0.09
Zhanzhe-495	304.833	382	508.25	142.333		21.8717	17.34	9.8175	25.3333		5.38333	2.58	1.85667	6.11333		0.343333	0.279	2.05167	0.253333
Zhanzhe-50	506.778	900.25	594.778	110.667		11.4133	7.7025	8.45667	15.9167		1.80667	1.125	1.565	2.98333		0.381111	0.169	0.772222	0.106667
Zhanzhe-80-101	422.667	634.5	439.5	19.3333		17.5944	9.435	13.0383	23.3633		1.45556	1.6175	2.34917	3.04333		0.253333	0.1575	0.39	0.14
Zhuzhe	373.778	931.25	622.222	108.333		17.5533	15.1825	10.0972	13.0433		2.45667	1.345	2.29	3.11333		0.727778	0.11	0.156667	0.0966667
gui11	355.444	1039	NA	137		16.0178	16.4775	NA	21.1167		2.23667	1.6675	NA	4.82		0.305556	0.877	NA	0.18
gui73_167	556.889	1093.5	730.167	273.333		16.5733	20.8975	13.6746	13.94		6.66333	2.0025	1.86917	2.77667		3.00667	0.0456	0.14	0.176667
lipu	499.778	971.5	650.556	211.333		19.6633	16.325	16.6589	16.7533		1.57444	1.8425	2.56	5.63333		1.65889	0.985	0.311111	0.233333
tianye25	161.667	NA	472.278	145.667		16.03	NA	10.0772	16.9433		4.15667	NA	2.17278	4.38333		0.15	NA	1.31278	0.136667
yin11	307.5	695.25	676.611	244.667		20.74	6.5875	15.5878	20.14		1.72	1.49	2.09667	5.74333		1.06222	0.0667	0.437778	0.333333
yin2	521.333	777.75	473.5	211.333		19.02	12.0825	10.1494	23.1667		2.07889	1.9625	2.07111	6.7		1.16222	0.01	0.776667	0.303333
yin3	437.667	635.5	490.944	172.667		13.2244	13.635	6.95667	14.9167		2.02667	1.735	1.82444	4.74667		1.41667	0.1225	0.363333	0.15
yin8	313.972	903	NA	57.6667		14.0556	17.5475	NA	16.45		2.48056	2.1475	NA	2.19		1.10917	0.0913	NA	0.0866667
yue65_1279	395.333	961	665.389	206		20.9544	21.14	9.26278	22.0333		4.29111	2.5675	1.34444	5.28667		0.177778	0.5444	0.516667	0.273333
yue83_271	205.5	854.25	614.333	254.667		19.0833	15.5725	13.5289	12.24		1.915	1.7825	1.78667	3.65		0.245	0.04	1.29111	0.196667
yue85_177	293.889	876	505.278	232.667		17.0533	14.18	9.26806	11.3733		2.34222	1.4875	1.67861	2.78		1.41556	0.04	0.137222	0.143333
yue91_976	328.972	942.25	681.889	113		19.6772	10.415	16.02	20.9667		2.75306	1.29	1.96833	4.72		1.11389	0.187	0.432222	0.166667
yuegan43	422.5	855.5	570.556	266.333		18.825	11.91	17.6511	12.1767		2.58833	1.795	2.49389	2.45667		0.948333	0.0475	2.23556	0.186667
yuenong-73-204	407.778	716	523.444	220.333		20.9256	16.3225	12.1267	24.8833		2.48556	2.03	2.37222	6.78		0.623333	0.1175	0.123333	0.41
yuenong91_600_1qingpi	267.167	841	729.889	94.3333		20.66	17.43	8.26611	20.0467		3.19833	1.4	1.73667	2.95333		0.731667	0.08	0.04	0.136667
yuenong91_600_2dajingweihong	757.917	709.25	589.583	NA		12.8167	13.345	8.05333	NA		1.19583	1.8425	2.08333	NA		0.25	0.0411	0.22	NA
yuexuan1hao_jia22	341.194	667.25	589.333	221		17.2331	10.425	9.84944	11.7433		4.2625	1.52	1.79944	5.46333		0.2825	0.245	0.395556	0.133333
yuezhe01_23	364.667	NA	787.333	199		9.26	NA	18.5522	9.66		1.54333	NA	1.99278	2.53		0.14	NA	1.05	0.0966667
zhan74-141	486.333	1101.75	NA	127.333		18.6311	15.2875	NA	17.79		2.27667	1.475	NA	3.36667		0.266667	0.047777	NA	0.143333
Note: aH1, Wengyuan base, late June to early July 2023), H2 (Wengyuan base, early September 2023), H3 (Zhanjiang base, late September 2023), and H4 (Wengyuan base, late July to early August 2022).

## Sheet: TABLE S2
TABLE S2 Variation in photosynthetic gas exchange parameters of the sugarcane association panel comprising 219 accessions across different environments.
Trait	Evironment	Min	Max	Mean	Std.dev	Coef.var	Skewness	Kurtosis
						(%)
Ci(ppm)	H1	161.67	871.83	408.03	108.49	26.59	0.5	1.23
	H2	382	2149.5	859.57	230.89	26.86	1.77	6.82
	H3	221.5	1386.5	600.46	130.69	21.76	1.85	9.74
	H4	19.33	324.33	177.74	55.14	31.02	0.15	0.03
A(umolCO2∙m-2∙s-1)	H1	5.2	26.85	16.85	3.31	19.64	-0.02	0.54
	H2	4.03	26.3	13.92	4.56	32.74	0.15	-0.15
	H3	2.75	24.43	11.7	3.8	32.46	0.41	0.46
	H4	4.59	29.16	15.97	5.59	34.99	0.2	-0.9
E(mol∙m-2∙s-1)	H1	0.95	6.84	2.45	1.01	41.39	1.52	3.07
	H2	0.58	3.28	1.73	0.49	28.54	0.44	0.43
	H3	0.75	3.25	1.95	0.44	22.69	-0.03	0.06
	H4	0.81	7.35	3.78	1.45	38.44	0.3	-0.44
Gs(mol∙m-2∙s-1)	H1	0.02	3.82	0.83	0.77	92.3	1.49	1.98
	H2	0.01	0.99	0.23	0.18	81.12	1.01	1.18
	H3	0.02	2.64	0.69	0.64	93.25	1.2	0.48
	H4	0.05	0.41	0.17	0.06	37.07	0.88	0.95

## Sheet: TABLE S3
TABLE S3 Genome-wide association study (GWAS) results for photosynthetic gas exchange parameters in the sugarcane association panel.
Trait	QTL	Chr	Number of Sig SNP	Peak SNP
				position	Allele	Mafa	P-value	PVE(%)b
Ci	qCi2A_1	2A	1	62042640	A/G	0.14	3.49386e-07	11.206
Ci	qCi2C_1	2C	1	64487849	C/T	0.08	4.51253e-09	14.5718
Ci	qCi4B_1	4B	2	17925124	T/C	0.14	1.14349e-08	13.8609
Ci	qCi6A_1	6A	2	105366392	T/C	0.21	5.46456e-09	14.4258
Ci	qCi8C_1	8C	1	32741161	A/G	0.16	4.37204e-08	12.8271
A	qA2C_1	2C	1	57681215	T/C	0.14	8.12726e-08	12.3459
A	qA5B_1	5B	1	76047902	A/G	0.17	4.07511e-07	11.0851
A	qA6A_1	6A	1	56393568	T/C	0.066	1.03024e-06	10.354
A	qA8C_1	8C	1	32741161	A/G	0.16	8.67992e-07	10.4894
Note:	a Maf: minor allele frequency;
	b PVE(%): Phenotypic variance explained

## Sheet: TABLE S4
TABLE S4 Predicted candidate genes associated with photosynthetic gas exchange parameters and their functional annotations.
QTL	Traits	Chr	Significant position	Peak SNP	Candidate gene ID	Start	End	Strand	Symbol	Functional annotation
qGE2A_1	Ci	2A	62042640	62042640	Sspon.02G0019170-1A	62044322	62049869	-	WRKY55	PREDICTED: probable WRKY transcription factor 41
qGE2C_1	A	2C	57681215	57681215	Intergenic
qGE2C_2	Ci	2C	64487849	64487849	Sspon.02G0019200-3C	64477697	64479980	-	At4g34215	PREDICTED: probable carbohydrate esterase At4g34215 [Zea mays]
					Sspon.02G0019190-3C	64488041	64492891	+	UVR8	Ultraviolet-B receptor UVR8 [Dichanthelium oligosanthes]
					Sspon.02G0019180-3C	64495769	64503054	-	At1g58602	Disease resistance protein RPH8A [Triticum urartu]
qGE4B_1	Ci	4B	17925124-17925136	17925124	Sspon.04G0024140-1B	17918917	17922349	+		PREDICTED: remorin-like isoform X2 [Setaria italica]
					Sspon.04G0000680-2B	17939031	17940557	-	MYB17	P-type R2R3 Myb protein [Zea mays]
qGE5B_1	A	5B	76047902	76047902	Sspon.05G0017780-2B	76005473	76051288	+	POLD1	PREDICTED: DNA polymerase delta catalytic subunit [Setaria italica]
					Sspon.05G0017820-2B	76067021	76071602	-		glycine-rich cell wall structural protein 2 precursor [Zea mays]
qGE6A_1	A	6A	56393568	56393568	Intergenic
qGE6A_2	Ci	6A	105365465-105366392	105366392	Intergenic
qGE8C_1	Ci,A	8C	32741161	32741161	Intergenic
Note: potential candidate genes in italic and bold type, which might affect the leaf photosynthesisroles in leaf photosynthesis in sugarcane
